# Supplementary material for: Crystal structures of human MGST2 reveal synchronized conformational changes regulating catalysis
Source: Nat Commun. 2021 Mar 19;12:1728. doi: 10.1038/s41467-021-21924-8 (PMC7979937; doi:10.1038/s41467-021-21924-8)
Supplement: Supplementary file 8 — Source Data [file 41467_2021_21924_MOESM8_ESM.xlsx]

## Sheet: Figure 3a
	Figure 3a
				PGB2 3 ul from 100 pmol/ul stock = 300 pmol
				PGB2 1 ul from 100 pmol/ul stock = 100 pmol
LTC4 synthase activity of MGST2 WT and muntants
				(molPGB*D)/1.53
	area LTC4	area PGB2		LTC4 pmol	nmol/µg/min	µmol/mg/min	avg µmol/mg/min	SD
WT	348370	187964	1.85339	363.409	1.76198	1.76198	1.51513	0.228763
	254018	184305	1.37825	270.245	1.31028	1.31028
	277794	179274	1.54955	303.833	1.47313	1.47313
R104A	20029	215031	0.0931447	18.2637	0.0730547	0.0730547	0.0750057	0.0215747
	23172	186421	0.124299	24.3724	0.0974896	0.0974896
	14660	211079	0.0694527	13.6182	0.0544727	0.0544727
R104K	9554	200208	0.0477204	9.35694	0.0374277	0.0374277	0.0338993	0.00306096
	7960	193204	0.0412	8.07843	0.0323137	0.0323137
	8760	214999	0.0407444	7.98909	0.0319564	0.0319564
R51A	6185	61831	0.100031	6.53796	0.0261518	0.0261518	0.0304682	0.0046231
	10512	77751	0.135201	8.83666	0.0353466	0.0353466
	7731	67584	0.114391	7.47653	0.0299061	0.0299061
R51K	1781	57354	0.0310528	2.02959	0.00811837	0.00811837	0.00691241	0.00182896
	1947	65168	0.0298766	1.95272	0.00781088	0.00781088
	1115	60629	0.0183905	1.202	0.00480798	0.00480798
Y97F	86414	67215	1.28564	84.0285	0.336114	0.336114	0.390198	0.0622985
	117832	67215	1.75306	114.579	0.458317	0.458317
	112204	77983	1.43883	94.0409	0.376164	0.376164
E58A	37558	187266	0.20056	39.3254	0.131085	0.131085	0.108104	0.0308406
	37703	205056	0.183867	36.0523	0.120174	0.120174
	21912	196040	0.111773	21.9163	0.0730543	0.0730543
W72A	232453	199482	1.16528	228.487	1.10782	1.10782	1.05491	0.222503
	167705	207255	0.809172	158.661	0.769267	0.769267
	201590	185135	1.08888	213.506	1.03518	1.03518
	255506	185795	1.3752	269.648	1.30738	1.30738
W72I	184721	188088	0.982099	192.568	0.933665	0.933665	0.634414	0.305705
	189118	208944	0.905113	177.473	0.860476	0.860476
	69245	192310	0.36007	70.6019	0.342312	0.342312
	83958	198946	0.422014	82.7478	0.401202	0.401202
		n= 3-4 independent activity measurements
		Data are presented as mean values +/- SD
					avg µmol/mg/min	SD	µmol/mg/min
				WT	1.51513	0.228763	1.76198	1.31028	1.47313
				R104A	0.0750057	0.0215747	0.0730547	0.0974896	0.0544727
				R104K	0.0338993	0.00306096	0.0374277	0.0323137	0.0319564
				R51A	0.0304682	0.0046231	0.0261518	0.0353466	0.0299061
				R51K	0.00691241	0.00182896	0.00811837	0.00781088	0.00480798
				Y97F	0.390198	0.0622985	0.336114	0.458317	0.376164
				E58A	0.108104	0.0308406	0.131085	0.120174	0.0730543
				W72A	1.05491	0.222503	1.10782	0.769267	1.03518	1.30738
				W72I	0.634414	0.305705	0.933665	0.860476	0.342312	0.401202

## Sheet: Figure 3b
	Figure 3b
	UV difference spectra
	WT							Mutant R104A
	WT+GSH			WT+GSH+GSO3-				R104A +GSH
	wl	abs		wl	abs			wl	abs
	284.8	0.01		285.5	-0.035			286.2	0.006
	279.7	0.011		280.8	-0.038			279.7	0.002
	275	0.013		275.8	-0.039			275	0.003
	271.7	0.015		270.4	-0.036			270.8	0.007
	268	0.017		265.1	-0.034			267.5	0.011
	266.2	0.018		260.6	-0.032			265.2	0.013
	264.3	0.021		255.3	-0.032			262.9	0.014
	262	0.024		250.9	-0.033			260.1	0.018
	259.6	0.025		246.9	-0.035			256.8	0.019
	257.8	0.029		245	-0.036			253.6	0.02
	256.4	0.029		243	-0.038			250.3	0.023
	254	0.03		241.1	-0.042			248	0.024
	251.2	0.035		239.7	-0.046			243.8	0.021
	249.8	0.036		238	-0.049			241.4	0.015
	248	0.039		237.2	-0.054			239.1	0.005
	246.6	0.038		236	-0.059			237.2	-0.007
	244.7	0.04		234.6	-0.068			235.8	-0.02
	243.3	0.042		233.8	-0.067			234	-0.043
	241.4	0.042		232.7	-0.07
	240.5	0.043		231.8	-0.064
	239.1	0.044		231.3	-0.043
	238.2	0.041		230.2	-0.061
	236.8	0.041		229.3	-0.086
	234.9	0.033		228.8	-0.098
	233.5	0.025		228.2	-0.13
	231.7	0.016		227.4	-0.093
	229.3	0.011		226.8	-0.056
				226	-0.059
				225.4	-0.077
				224.3	-0.061
				223.4	-0.036
				222.9	-0.034
				222	-0.035
				220.9	-0.064

## Sheet: Figure 6d
	Figure 6d
	Lanes used in the manuscript are marked in rectangels

## Sheet: Supplementary figure 2 
		Supplementary figure 2
		Lanes used in the manuscript are marked with rectangle

## Sheet: Supplementary figure 5
			Supplementary figure 5
	pH dependency of MGST2
		wt					R104A
	pH	∆A/min	rate	avg rate	mM/min	µmol/min/mg	∆A/min	rate	avg rate	mM/min	µmol/min/mg
	7.00	3.038	3.038				0.0015	0.0015
		2.108	2.108	2.64467	0.275486		0.0011	0.0011	0.0015	0.00015625
		2.788	2.788	0.481283	0.275486	34.4358	0.0019	0.0019	0.0004	0.00015625	0.0120192
				0.0501336	0.0501336	6.26671			4.16667e-05	4.16667e-05	0.00320513
	7.5	2.57	2.57				0.0054	0.0054
		3.045	3.045	2.58667	0.269444		0.0097	0.0097	0.00833333	0.000867708
		2.145	2.145	0.450231	0.269444	33.6806	0.0099	0.0099	0.00254231	0.000867708	0.0667468
				0.0468991	0.0468991	5.86239			0.000264824	0.000264824	0.0203711
	8.0	3	3				0.0581	0.0581
		2.65	2.65	2.64	0.275		0.0468	0.0468	0.0513333	0.00534688
		2.27	2.27	0.365103	0.275	34.375	0.0491	0.0491	0.00597188	0.00534688	0.411298
				0.0380315	0.0380315	4.75394			0.000622071	0.000622071	0.0478516
	8.5	2.6	2.6				0.1848	0.1848
		2.9	2.9	2.55	0.265625		0.1981	0.1981	0.1936	0.0201667
		2.15	2.15	0.377492	0.265625	33.2031	0.1979	0.1979	0.00762168	0.0201667	1.55128
				0.0393221	0.0393221	4.91526			0.000793925	0.000793925	0.0610712
	9.0	3	3				0.3078	0.3078
		2.55	2.55	2.66333	0.277431		0.3092	0.3092	0.316867	0.033007
		2.44	2.44	0.296704	0.277431	34.6788	0.3336	0.3336	0.0145084	0.033007	2.539
				0.0309067	0.0309067	3.86333			0.00151129	0.00151129	0.116253
			pH	R104A		WT
				µmol/min/mg	SD	µmol/min/mg	SD
			7	0.0120192	0.00320513	34.4358	6.26671
			7.5	0.0667468	0.0203711	33.6806	5.86239
			8	0.411298	0.0478516	34.375	4.75394
			8.5	1.55128	0.0610712	33.2031	4.91526
			9	2.539	0.116253	34.6788	3.86333
			N= 3 independent activity measurements (triplicates)
			Data are presented as mean values +/- SD
